# Supplementary material for: A Reappraisal of the Utility of L-012 to Measure Superoxide from Biologically Relevant Sources
Source: Antioxidants (Basel). 2023 Aug 30;12(9):1689. doi: 10.3390/antiox12091689 (PMC10525458; doi:10.3390/antiox12091689)
Supplement: Supplementary file 1 [file antioxidants-12-01689-s001.zip]

Archive with 1 entries (1 files):
- antioxidants-2589245-SI.pdf
